# Supplementary material for: Noble-Metal-Free MIL-101(Cr)@rGO for Formaldehyde SERS Detection
Source: Biosensors (Basel). 2025 Oct 18;15(10):703. doi: 10.3390/bios15100703 (PMC12564906; doi:10.3390/bios15100703)
Supplement: Supplementary file 1 [file biosensors-15-00703-s001.zip]

Archive with 1 entries (1 files):
- biosensors-3857322-supplementary.pdf
